# Supplementary material for: Extrapolative Capability of Two Models That Estimating Soil Water Retention Curve between Saturation and Oven Dryness
Source: PLoS One. 2014 Dec 2;9(12):e113518. doi: 10.1371/journal.pone.0113518 (PMC4252034; doi:10.1371/journal.pone.0113518)
Supplement: Datasheet S1 — Soil water retention curve (SWRC) data from Lu et al. (2008), Campbell and Shiozawa (1992), and Prebble (1991). (XLS) [file pone.0113518.s004.xls]

## Sheet: Lu et al.
Lu et al. (2008) soils
Unit: Water content (g/g) water suction (cm)
soil 1			soil 2			soil 3			soil 4			soil 5			soil 6			soil 7			soil 8
suction(cm)	Water content		suction(cm)	Water content		suction(cm)	Water content		suction(cm)	Water content		suction(cm)	Water content		suction(cm)	Water content		suction(cm)	Water content		suction(cm)	Water content
5	0.24043		5	0.317103		10.204	0.371131		10.204	0.377729		10.204	0.387614		51.02	0.346791		51.02	0.401727		10	0.457842
10	0.233614		10	0.280857		20.408	0.349583		20.408	0.359373		20.408	0.38046		102.04	0.318315		102.04	0.385579		20	0.426934
20	0.184478		20	0.266657		61.224	0.33214		71.428	0.340841		61.224	0.320731		295.916	0.206998		295.916	0.276219		30	0.426233
30	0.0990325		30	0.255892		102.04	0.305963		102.04	0.310261		102.04	0.293367		510.2	0.166057		510.2	0.242764		50	0.409819
40	0.0532517		40	0.246685		142.856	0.239254		142.856	0.285976		142.856	0.270936		714.28	0.148423		714.28	0.225765		95.1684	0.389852
60	0.0276572		51.02	0.182668		214.284	0.15653		204.08	0.244864		214.284	0.256827		1020.4	0.137344		1020.4	0.21445		203.932	0.341641
71.428	0.0262251		102.04	0.13447		510.2	0.0851707		510.2	0.177746		510.2	0.209384		3061.2	0.0944145		3061.2	0.165114		407.864	0.306427
80	0.0225774		295.916	0.0855485		816.32	0.0685061		1020.4	0.151525		816.32	0.191145		4999.96	0.0840381		4999.96	0.153502		562.471	0.298524
96	0.0212367		510.2	0.0760108		969.38	0.0638539		2959.16	0.127618		969.38	0.16367		15101.9	0.0750588		9772.37	0.138165		1054.63	0.22227
102.04	0.018656		714.28	0.0704186		3010.18	0.0485255		4897.92	0.103903		3010.18	0.136124		24547.1	0.0675944		15101.9	0.128448		1265.56	0.211347
142.856	0.0209039		1020.4	0.0661094		5102	0.0438981		15306	0.0761078		5102	0.12569		45708.8	0.0565198		100000	0.0850964		1406.18	0.214008
403.058	0.0134108		3061.2	0.0535938		5754.4	0.0482082		61659.5	0.061672		8214.22	0.116965		331131	0.0321191		125893	0.078487		2109.27	0.201212
857.136	0.0123355		4999.96	0.0484557		8214.22	0.0404026		131826	0.0508681		10204	0.113545		338844	0.0355427		363078	0.0622924		3163.9	0.182684
1020.4	0.0123355		15101.9	0.0377111		10204	0.0383149		323594	0.0434423		14791.1	0.111827		912011	0.0266437		741310	0.0501175		4921.62	0.169697
3061.2	0.0115517		32359.4	0.0412284		15306	0.034228		724436	0.0365434		15306	0.104312		1.51356e+06	0.0242877		1.28825e+06	0.0417128		4921.62	0.16746
5050.98	0.00995852		223872	0.0217815		19498.4	0.0322789		1.02329e+06	0.0310302		52480.7	0.0787241					1.58489e+06	0.0399677		7171.51	0.165078
8163.2	0.00850736		741310	0.0169367		91201.1	0.0254453		1.58489e+06	0.0270147		239883	0.0529667								10546.3	0.15594
10204	0.00760135		1.51356e+06	0.0141921		1.14815e+06	0.00976102					389045	0.0452865								12655.6	0.140815
15306	0.00677976		1.54882e+06	0.0139932		1.23027e+06	0.010395					794328	0.0374917								15116.4	0.146574
												1.51356e+06	0.0326493								17782.8	0.134806
																					234423	0.0780488
																					707946	0.0532519
																					1000000	0.0440627
																					1.09648e+06	0.0428763
																					1.62181e+06	0.0378251

## Sheet: Campbell and Shiozawa
Campbell and Shiozawa (1992) soils
Unit: Water content (g/g) water suction (cm)
L-soil			Royal			Salkum			Walla Walla			Palouse			Palouse B
suction(cm)	Water content		suction(cm)	Water content		suction(cm)	Water content		suction(cm)	Water content		suction(cm)	Water content		suction(cm)	Water content
1	0.294741		1	0.347279		1	0.531732		1	0.403892		1	0.455975		1	0.548567
29.9015	0.157041		29.5337	0.185035		28.4098	0.484962		28.5263	0.381106		28.9176	0.426479		28.7289	0.513139
50.3323	0.140195		49.9504	0.165185		48.0374	0.481273		47.1553	0.364355		48.4383	0.398248		74.3858	0.440815
76.0218	0.0841908		74.7523	0.0991981		73.0935	0.447152		73.2623	0.333087		74.0672	0.391841		170.931	0.435332
123.133	0.068862		115.063	0.0811368		117.777	0.408577		111.747	0.306226		118.807	0.346321		283.649	0.366514
174.477	0.0624844		165.958	0.0736224		167.697	0.418251		164.226	0.286715		173.308	0.30817		486.22	0.351284
294.297	0.0529179		280.974	0.0623507		276.911	0.398576		290.139	0.223149		280.863	0.301679		961.563	0.286576
496.605	0.0448074		488.181	0.0527945		472.318	0.35409		494.59	0.172773		482.577	0.222798		1688.25	0.290156
1019.2	0.0407574		662.052	0.0480225		960.016	0.309345		1029.6	0.142564		982.254	0.19862		2377.51	0.263598
1123.32	0.0406035		976.538	0.0478413		892.031	0.252646		2148.7	0.122572		2274.93	0.14967		2314.66	0.233195
2090.89	0.0352513		2232.57	0.0415349		2297.69	0.219205		3041.46	0.108954		2697.97	0.134959		3825	0.226712
2052.29	0.038194		3414.81	0.0450022		2379.81	0.204587		4142.09	0.0968488		3404.08	0.134618		4211.08	0.223682
5116.55	0.0338363		3760.59	0.0398677		3545.79	0.164671		4400.83	0.105526		5103.37	0.126795		5105.88	0.21907
8151.04	0.0287301		5124.97	0.0338513		4941.78	0.167094		5139.42	0.102393		5820.16	0.110696		6528.92	0.194093
11132	0.0296939		6088.72	0.0349869		5981.67	0.152246		12034.1	0.0749424		6562.48	0.12498		8895.18	0.190773
12515.4	0.0309653		6858.75	0.036485		12195.6	0.11915		13042	0.0850526		14716.1	0.10066		24600.4	0.150248
31762.6	0.0207529		19047.9	0.0244522		15104.5	0.117378		14921	0.0775672		23785.6	0.0840501		31657.3	0.151354
52651.1	0.0184972		29122.8	0.0217944		21407.6	0.10958		37093.9	0.0558748		33075.7	0.0850131		91331.8	0.125267
303001	0.0128168		42921.5	0.0151014		28530.6	0.0902203		114788	0.0528629		54630.4	0.0770476		93052.7	0.122343
438502	0.0122323		75276.7	0.0144128		33342.6	0.0899903		194175	0.0506807		88500.7	0.0691105		168754	0.0997883
1.18218e+06	0.00920757		230789	0.0108489		75194.8	0.0698544		209613	0.0447353		154627	0.0538324		200474	0.0908563
1.35408e+06	0.00753626		1.14936e+06	0.00887963		100794	0.0723352		390302	0.0365808		167404	0.0609464		284624	0.0976259
1.4918e+06	0.00592648		1.42176e+06	0.00698289		122239	0.0647675		741310	0.0298592		219311	0.0562125		497259	0.0809204
1.74373e+06	0.00713638		1.59635e+06	0.00840846		293170	0.0561936		800819	0.0268329		376829	0.0510813		558357	0.0793128
1.9973e+06	0.00546507		2.0937e+06	0.00643924		457494	0.0438841		865723	0.0267259		610458	0.0431442		994574	0.0625808
2.28868e+06	0.00524975		2.49046e+06	0.00618554		1.01457e+06	0.0339692		1.30289e+06	0.0247042		685705	0.0429739		1.20633e+06	0.0594185
2.57204e+06	0.00506519		2.85215e+06	0.00596808		1.03453e+06	0.0339404		1.5221e+06	0.0230305		769933	0.0413581		1.40658e+06	0.053411
3.1244e+06	0.00475759		3.2037e+06	0.00560564		1.38407e+06	0.0291411		2.07588e+06	0.0167639		815696	0.0398274		1.77034e+06	0.0429508
3.72073e+06	0.00302476					1.61688e+06	0.027455		2.72489e+06	0.01347		1.06862e+06	0.0350935		1.91366e+06	0.0442941
						1.81667e+06	0.0258265		3.00369e+06	0.0133362		1.19988e+06	0.0334777		2.18927e+06	0.0397621
						2.04194e+06	0.025654		3.57936e+06	0.0130953		1.69729e+06	0.0257393		2.50547e+06	0.0366791
						2.33939e+06	0.0239967					2.01982e+06	0.0240384		3.03678e+06	0.0306187
						2.62947e+06	0.0238242					2.31317e+06	0.0238397
						3.01019e+06	0.0192549					2.49764e+06	0.0208351
						3.31817e+06	0.0191111					2.80444e+06	0.0192193
												3.2093e+06	0.0161296

## Sheet: Prebble
	Prebble (1991) soils
	Suction(bar)					Water content (g/g)
		Red Clay	Mywybilla Black earth	Grey clay gilgai bank-1	Grey clay gilgai bank-2	Grey clay gilgai depression	Kenmuir clay	Beauraba Black earth	Charlton Black earth	Knapdale Black earth	Black earth
	0	0.46518		0.364905	0.39222	0.572425	0.373655		0.470755	0.47219	0.589215
	0.002		0.44847
	0.005	0.45245		0.33364	0.39144	0.45538	0.35776	0.44718	0.46833	0.4695	0.51035
	0.009		0.44146
	0.02	0.43621		0.32753	0.37111	0.43898	0.3303	0.41457	0.46012	0.46012	0.50325
	0.05	0.40324	0.42153	0.31361	0.36393	0.42703	0.30908	0.40728	0.45308	0.45073	0.50041
	0.1	0.36837	0.40694	0.29834	0.34494	0.40739	0.28786	0.39467	0.439	0.43548	0.4903
	0.32	0.29491	0.35555	0.25359	0.29075	0.35125	0.25071	0.35345	0.38856	0.3956	0.4468
	0.68	0.2748	0.33726	0.23319	0.26295	0.31941	0.23056	0.33342	0.36276	0.36979	0.41633
	2	0.23635	0.30431	0.19741	0.22491	0.27543	0.20514	0.30388	0.32405	0.33226	0.36698
	6	0.21265	0.26029	0.17194	0.18982	0.22537	0.17652	0.26902	0.28182	0.29238	0.31619
	10	0.1925	0.24196	0.15533	0.1752	0.20719	0.16701	0.25531	0.2654	0.27361	0.29152
	15	0.17601	0.21992	0.14513	0.16352	0.18899	0.15854	0.2437	0.25015	0.25836	0.2712
	29	0.14481	0.17025	0.11698	0.14011	0.15864	0.13304	0.21088	0.21261	0.21613	0.22326
	160	0.11391	0.13743	0.091658	0.10512	0.11639	0.1056	0.16446	0.16334	0.17155	0.17399
	240	0.1048	0.12646	0.082747	0.091959	0.10124	0.090732	0.14115	0.14106	0.15161	0.15658
	390	0.097542	0.11734	0.076421	0.084688	0.092207				0.13988	0.14208
	800	0.075608	0.09167	0.053442	0.053945	0.061885
	1600	0.053649	0.066006	0.035589	0.03495	0.040702
